# Supplementary material for: Factors contributing to sepsis-associated encephalopathy: a comprehensive systematic review and meta-analysis
Source: Front Med (Lausanne). 2024 May 21;11:1379019. doi: 10.3389/fmed.2024.1379019 (PMC11148246; doi:10.3389/fmed.2024.1379019)
Supplement: Supplementary file 2 [file Data_Sheet_2.CSV]

Supplementary Table S2.Search strategy for sepsis-associated encephalopathy as a risk factor in PubMed.
Search number	Query	Sort By	Filters	Search Details	Results	Time
13	((((Sepsis[MeSH Terms]) OR ((((((((((((Sepsis[Title/Abstract]) OR (Bloodstream Infection[Title/Abstract])) OR (Bloodstream Infections[Title/Abstract])) OR (Pyemia[Title/Abstract])) OR (Pyohemia[Title/Abstract])) OR (Pyohemias[Title/Abstract])) OR (Pyaemia[Title/Abstract])) OR (Septicemia[Title/Abstract])) OR (Septicemias[Title/Abstract])) OR (Blood Poisoning[Title/Abstract])) OR (Blood Poisonings…			("Sepsis"[MeSH Terms] OR ("Sepsis"[Title/Abstract] OR "bloodstream infection"[Title/Abstract] OR "bloodstream infections"[Title/Abstract] OR "Pyemia"[Title/Abstract] OR "Pyohemia"[Title/Abstract] OR "Pyohemias"[Title/Abstract] OR "Pyaemia"[Title/Abstract] OR "Septicemia"[Title/Abstract] OR "Septicemias"[Title/Abstract] OR "blood poisoning"[Title/Abstract] OR "blood poisonings"[Title/Abstract] OR …	491	3:51:14
12	risk[Title/Abstract] OR risk[MeSH:noexp] OR mortality[Title/Abstract] OR mortality[MeSH:noexp] OR cohort[Title/Abstract]			"risk"[Title/Abstract] OR "risk"[MeSH Terms:noexp] OR "mortality"[Title/Abstract] OR "mortality"[MeSH Terms:noexp] OR "cohort"[Title/Abstract]	3,944,948	3:50:37
11	(Risk Factors[MeSH Terms]) OR (((((((((((Risk Factors[Title/Abstract]) OR (Risk Factor[Title/Abstract])) OR (Social Risk Factors[Title/Abstract])) OR (Social Risk Factor[Title/Abstract])) OR (Health Correlates[Title/Abstract])) OR (Population at Risk[Title/Abstract])) OR (Populations at Risk[Title/Abstract])) OR (Risk Scores[Title/Abstract])) OR (Risk Score[Title/Abstract])) OR (Risk Factor Score…			"risk factors"[MeSH Terms] OR "risk factors"[Title/Abstract] OR "risk factor"[Title/Abstract] OR "social risk factors"[Title/Abstract] OR "social risk factor"[Title/Abstract] OR "health correlates"[Title/Abstract] OR "population at risk"[Title/Abstract] OR "populations at risk"[Title/Abstract] OR "risk scores"[Title/Abstract] OR "risk score"[Title/Abstract] OR "risk factor scores"[Title/Abstract]…	1,426,914	3:50:21
10	((((((((((Risk Factors[Title/Abstract]) OR (Risk Factor[Title/Abstract])) OR (Social Risk Factors[Title/Abstract])) OR (Social Risk Factor[Title/Abstract])) OR (Health Correlates[Title/Abstract])) OR (Population at Risk[Title/Abstract])) OR (Populations at Risk[Title/Abstract])) OR (Risk Scores[Title/Abstract])) OR (Risk Score[Title/Abstract])) OR (Risk Factor Scores[Title/Abstract])) OR (Risk Fa…			"risk factors"[Title/Abstract] OR "risk factor"[Title/Abstract] OR "social risk factors"[Title/Abstract] OR "social risk factor"[Title/Abstract] OR "health correlates"[Title/Abstract] OR "population at risk"[Title/Abstract] OR "populations at risk"[Title/Abstract] OR "risk scores"[Title/Abstract] OR "risk score"[Title/Abstract] OR "risk factor scores"[Title/Abstract] OR "risk factor score"[Title/…	827,416	3:50:10
9	Risk Factors[MeSH Terms]			"risk factors"[MeSH Terms]	969,994	3:49:53
8	((((Encephalon Diseases[Title/Abstract]) OR (Encephalon Disease[Title/Abstract])) OR (Encephalopathy[Title/Abstract])) OR (Encephalopathies[Title/Abstract])) OR ((Delirium[MeSH Terms]) OR ((((((Delirium[Title/Abstract]) OR (Subacute Delirium[Title/Abstract])) OR (Subacute Deliriums[Title/Abstract])) OR (Mixed Origin Delirium[Title/Abstract])) OR (Mixed Origin Deliriums[Title/Abstract])) OR (Delir…			(("brain"[MeSH Terms] OR "brain"[All Fields] OR "encephalon"[All Fields] OR "encephalons"[All Fields]) AND "Diseases"[Title/Abstract]) OR (("brain"[MeSH Terms] OR "brain"[All Fields] OR "encephalon"[All Fields] OR "encephalons"[All Fields]) AND "Disease"[Title/Abstract]) OR "Encephalopathy"[Title/Abstract] OR "Encephalopathies"[Title/Abstract] OR ("Delirium"[MeSH Terms] OR ("Delirium"[Title/Abstr…	475,594	3:49:23
7	(Delirium[MeSH Terms]) OR ((((((Delirium[Title/Abstract]) OR (Subacute Delirium[Title/Abstract])) OR (Subacute Deliriums[Title/Abstract])) OR (Mixed Origin Delirium[Title/Abstract])) OR (Mixed Origin Deliriums[Title/Abstract])) OR (Delirium of Mixed Origin[Title/Abstract]))			"Delirium"[MeSH Terms] OR ("Delirium"[Title/Abstract] OR "subacute delirium"[Title/Abstract] OR (("Subacute"[All Fields] OR "subacutely"[All Fields]) AND "Deliriums"[Title/Abstract]) OR ((("Mixed"[All Fields] OR "mixes"[All Fields] OR "mixing"[All Fields] OR "mixings"[All Fields]) AND ("Origin"[All Fields] OR "originate"[All Fields] OR "originated"[All Fields] OR "originates"[All Fields] OR "orig…	23,561	3:49:06
6	(((((Delirium[Title/Abstract]) OR (Subacute Delirium[Title/Abstract])) OR (Subacute Deliriums[Title/Abstract])) OR (Mixed Origin Delirium[Title/Abstract])) OR (Mixed Origin Deliriums[Title/Abstract])) OR (Delirium of Mixed Origin[Title/Abstract])			"Delirium"[Title/Abstract] OR "subacute delirium"[Title/Abstract] OR (("Subacute"[All Fields] OR "subacutely"[All Fields]) AND "Deliriums"[Title/Abstract]) OR ((("Mixed"[All Fields] OR "mixes"[All Fields] OR "mixing"[All Fields] OR "mixings"[All Fields]) AND ("Origin"[All Fields] OR "originate"[All Fields] OR "originated"[All Fields] OR "originates"[All Fields] OR "originating"[All Fields] OR "or…	21,551	3:48:55
5	Delirium[MeSH Terms]			"delirium"[MeSH Terms]	12,939	3:48:18
4	(((Encephalon Diseases[Title/Abstract]) OR (Encephalon Disease[Title/Abstract])) OR (Encephalopathy[Title/Abstract])) OR (Encephalopathies[Title/Abstract])			(("brain"[MeSH Terms] OR "brain"[All Fields] OR "encephalon"[All Fields] OR "encephalons"[All Fields]) AND "Diseases"[Title/Abstract]) OR (("brain"[MeSH Terms] OR "brain"[All Fields] OR "encephalon"[All Fields] OR "encephalons"[All Fields]) AND "Disease"[Title/Abstract]) OR "Encephalopathy"[Title/Abstract] OR "Encephalopathies"[Title/Abstract]	453,467	3:47:39
3	(Sepsis[MeSH Terms]) OR ((((((((((((Sepsis[Title/Abstract]) OR (Bloodstream Infection[Title/Abstract])) OR (Bloodstream Infections[Title/Abstract])) OR (Pyemia[Title/Abstract])) OR (Pyohemia[Title/Abstract])) OR (Pyohemias[Title/Abstract])) OR (Pyaemia[Title/Abstract])) OR (Septicemia[Title/Abstract])) OR (Septicemias[Title/Abstract])) OR (Blood Poisoning[Title/Abstract])) OR (Blood Poisonings[Ti…			"Sepsis"[MeSH Terms] OR "Sepsis"[Title/Abstract] OR "bloodstream infection"[Title/Abstract] OR "bloodstream infections"[Title/Abstract] OR "Pyemia"[Title/Abstract] OR "Pyohemia"[Title/Abstract] OR "Pyohemias"[Title/Abstract] OR "Pyaemia"[Title/Abstract] OR "Septicemia"[Title/Abstract] OR "Septicemias"[Title/Abstract] OR "blood poisoning"[Title/Abstract] OR "blood poisonings"[Title/Abstract] OR "s…	228,370	3:11:14
2	(((((((((((Sepsis[Title/Abstract]) OR (Bloodstream Infection[Title/Abstract])) OR (Bloodstream Infections[Title/Abstract])) OR (Pyemia[Title/Abstract])) OR (Pyohemia[Title/Abstract])) OR (Pyohemias[Title/Abstract])) OR (Pyaemia[Title/Abstract])) OR (Septicemia[Title/Abstract])) OR (Septicemias[Title/Abstract])) OR (Blood Poisoning[Title/Abstract])) OR (Blood Poisonings[Title/Abstract])) OR (Sever…			"Sepsis"[Title/Abstract] OR "bloodstream infection"[Title/Abstract] OR "bloodstream infections"[Title/Abstract] OR "Pyemia"[Title/Abstract] OR "Pyohemia"[Title/Abstract] OR "Pyohemias"[Title/Abstract] OR "Pyaemia"[Title/Abstract] OR "Septicemia"[Title/Abstract] OR "Septicemias"[Title/Abstract] OR "blood poisoning"[Title/Abstract] OR "blood poisonings"[Title/Abstract] OR "severe sepsis"[Title/Abst…	151,072	3:10:35
1	Sepsis[MeSH Terms]			"sepsis"[MeSH Terms]	143,292	3:06:28
